# Supplementary material for: Claudin-17 Deficiency in Mice Results in Kidney Injury Due to Electrolyte Imbalance and Oxidative Stress
Source: Cells. 2022 May 29;11(11):1782. doi: 10.3390/cells11111782 (PMC9180152; doi:10.3390/cells11111782)
Supplement: Supplementary file 1 [file cells-11-01782-s001.zip]

Archive with 1 entries (1 files):
- cells-1675192-supplementary.pdf
